# Supplementary material for: N6-methyloxyadenine-mediated detoxification and ferroptosis confer a trade-off between multi-fungicide resistance and fitness
Source: mBio. 2024 Jan 31;15(3):e03177-23. doi: 10.1128/mbio.03177-23 (PMC10936191; doi:10.1128/mbio.03177-23)
Supplement: File S2 — bZIP proteins in P. capsici. [file mbio.03177-23-s0002.xlsx]

## Sheet: Sheet1
#ID	Pvalue	log2FC (RJA1/JA8)	regulated in RNA-seq	chromatin	annotation	geneId	Methyl_State (RJA1/JA8)
Phyca11_539928	4.69e-10	-2.97588	down	PHYCAscaffold_4	Exon (Phyca11_539928.1/Phyca11_539928, exon 7 of 11)	Phyca11_539928	Hypo
Phyca11_566064	1.35e-20	-2.90135	down	PHYCAscaffold_20	Promoter (<=1kb)	Phyca11_566064	Hypo
Phyca11_104714	5.57e-08	-2.75761	down	PHYCAscaffold_9	Promoter (<=1kb)	Phyca11_104714	Hypo
Phyca11_508281	6.08e-06	-2.54547	down	PHYCAscaffold_33	Promoter (1-2kb)	Phyca11_508281	Hyper
Phyca11_8082	1.15e-11	-2.28539	down	PHYCAscaffold_25	Promoter (<=1kb)	Phyca11_8082	Hypo
Phyca11_510984	1.43e-07	-2.23732	down	PHYCAscaffold_72	Promoter (<=1kb)	Phyca11_510984	Hypo
Phyca11_104987	8.68e-11	-2.22753	down	PHYCAscaffold_10	Promoter (<=1kb)	Phyca11_104987	Hyper
Phyca11_505438	1.13e-08	-2.17608	down	PHYCAscaffold_13	Promoter (<=1kb)	Phyca11_505438	Hypo
Phyca11_545635	4.26e-12	-2.1107	down	PHYCAscaffold_18	Promoter (2-3kb)	Phyca11_545635	Hyper
Phyca11_100514	3.23e-06	-2.08739	down	PHYCAscaffold_4	Promoter (1-2kb)	Phyca11_100514	Hypo
Phyca11_99264	4.87e-06	-1.97314	down	PHYCAscaffold_3	Promoter (<=1kb)	Phyca11_99264	Hypo
Phyca11_122231	5.51e-09	-1.91447	down	PHYCAscaffold_47	Promoter (<=1kb)	Phyca11_122231	Hyper
Phyca11_575003	7.53e-07	-1.91234	down	PHYCAscaffold_68	Promoter (2-3kb)	Phyca11_575003	Hyper
Phyca11_505019	4.6e-06	-1.86264	down	PHYCAscaffold_10	Promoter (<=1kb)	Phyca11_505019	Hypo
Phytophthora_capsici_newGene_2530	1.17e-08	-1.85009	down	PHYCAscaffold_23	Promoter (<=1kb)	Phytophthora_capsici_newGene_2530	Hyper
Phyca11_568435	2.37e-09	-1.79509	down	PHYCAscaffold_29	Promoter (1-2kb)	Phyca11_568435	Hypo
Phyca11_114085	3.38e-10	-1.78542	down	PHYCAscaffold_25	Promoter (1-2kb)	Phyca11_114085	Hyper
Phyca11_536142	2.5e-07	-1.76717	down	PHYCAscaffold_48	Promoter (<=1kb)	Phyca11_536142	Hyper
Phyca11_546081	5.87e-09	-1.67581	down	PHYCAscaffold_20	Promoter (1-2kb)	Phyca11_546081	Hyper
Phyca11_104655	1.7e-05	-1.67173	down	PHYCAscaffold_9	Promoter (1-2kb)	Phyca11_104655	Hypo
Phyca11_105148	5.18e-08	-1.66913	down	PHYCAscaffold_10	Promoter (<=1kb)	Phyca11_105148	Hypo
Phyca11_6183	4.41e-08	-1.57647	down	PHYCAscaffold_10	Promoter (<=1kb)	Phyca11_6183	Hyper
Phyca11_552341	0.00225535	-1.54633	down	PHYCAscaffold_47	Promoter (<=1kb)	Phyca11_552341	Hyper
Phyca11_540389	0.000169763	-1.54073	down	PHYCAscaffold_4	Promoter (<=1kb)	Phyca11_540389	Hypo
Phyca11_105776	0.000235988	-1.47733	down	PHYCAscaffold_11	Promoter (<=1kb)	Phyca11_105776	Hyper
Phyca11_60964	9.57e-05	-1.47436	down	PHYCAscaffold_35	Promoter (<=1kb)	Phyca11_60964	Hyper
Phyca11_570670	2.93e-05	-1.47214	down	PHYCAscaffold_38	Promoter (<=1kb)	Phyca11_570670	Hypo
Phyca11_109759	0.000680772	-1.42282	down	PHYCAscaffold_17	Promoter (1-2kb)	Phyca11_109759	Hypo
Phyca11_77432	0.000909561	-1.38477	down	PHYCAscaffold_33	Promoter (<=1kb)	Phyca11_77432	Hypo
Phyca11_562908	2.32e-05	-1.38465	down	PHYCAscaffold_10	Promoter (<=1kb)	Phyca11_562908	Hypo
Phyca11_508447	7.56e-06	-1.34796	down	PHYCAscaffold_35	Promoter (1-2kb)	Phyca11_508447	Hypo
Phyca11_9772	8.65e-05	-1.33666	down	PHYCAscaffold_41	Promoter (<=1kb)	Phyca11_9772	Hyper
Phyca11_510197	0.000670476	-1.32639	down	PHYCAscaffold_55	Promoter (1-2kb)	Phyca11_510197	Hyper
Phytophthora_capsici_newGene_2109	0.00426883	-1.31761	down	PHYCAscaffold_17	Promoter (<=1kb)	Phytophthora_capsici_newGene_2109	Hyper
Phyca11_74957	4.27e-05	-1.29354	down	PHYCAscaffold_4	Intron (Phyca11_13619.1/Phyca11_13619, intron 10 of 29)	Phyca11_74957	Hypo
Phyca11_543377	0.00161628	-1.29079	down	PHYCAscaffold_11	Distal Intergenic	Phyca11_543377	Hyper
Phyca11_129671	0.00026456	-1.27903	down	PHYCAscaffold_86	Promoter (<=1kb)	Phyca11_129671	Hyper
Phyca11_70188	0.000115295	-1.23499	down	PHYCAscaffold_20	Promoter (<=1kb)	Phyca11_70188	Hypo
Phyca11_100055	1.42e-05	-1.19817	down	PHYCAscaffold_4	Promoter (<=1kb)	Phyca11_100055	Hyper
Phyca11_128580	0.00101493	-1.19637	down	PHYCAscaffold_77	Distal Intergenic	Phyca11_128580	Hyper
Phyca11_104663	0.00233514	-1.19314	down	PHYCAscaffold_9	Promoter (<=1kb)	Phyca11_104663	Hypo
Phyca11_506270	2.2e-05	-1.18161	down	PHYCAscaffold_18	Promoter (1-2kb)	Phyca11_506270	Hyper
Phyca11_118057	0.000117311	-1.17892	down	PHYCAscaffold_35	Promoter (<=1kb)	Phyca11_118057	Hyper
Phyca11_544366	0.00143498	-1.17265	down	PHYCAscaffold_14	Promoter (1-2kb)	Phyca11_544366	Hypo
Phyca11_503538	0.0121716	-1.16644	down	PHYCAscaffold_4	Promoter (<=1kb)	Phyca11_503538	Hyper
Phyca11_9805	8.61e-05	-1.13783	down	PHYCAscaffold_42	Promoter (2-3kb)	Phyca11_9805	Hyper
Phyca11_575708	0.000617624	-1.13251	down	PHYCAscaffold_77	Promoter (2-3kb)	Phyca11_575708	Hyper
Phyca11_57170	0.0385886	-1.10641	down	PHYCAscaffold_10	Promoter (1-2kb)	Phyca11_57170	Hyper
Phyca11_566563	8.4e-05	-1.0967	down	PHYCAscaffold_21	Promoter (<=1kb)	Phyca11_566563	Hypo
Phyca11_16434	0.0020709	-1.09131	down	PHYCAscaffold_20	Promoter (<=1kb)	Phyca11_16434	Hyper
Phyca11_576138	0.00292846	-1.0652	down	PHYCAscaffold_84	Promoter (2-3kb)	Phyca11_576138	Hypo
Phyca11_126935	0.0128626	-1.04673	down	PHYCAscaffold_65	Promoter (1-2kb)	Phyca11_126935	Hyper
Phyca11_571282	0.0131344	-1.02542	down	PHYCAscaffold_41	Promoter (1-2kb)	Phyca11_571282	Hypo
Phyca11_6079	0.000397083	-0.991235	down	PHYCAscaffold_9	Exon (Phyca11_6079.1/Phyca11_6079, exon 4 of 6)	Phyca11_6079	Hypo
Phytophthora_capsici_newGene_2538	0.000852987	-0.979737	down	PHYCAscaffold_23	Distal Intergenic	Phytophthora_capsici_newGene_2538	Hyper
Phyca11_505209	0.0195737	-0.96246	down	PHYCAscaffold_11	Promoter (1-2kb)	Phyca11_505209	Hyper
Phytophthora_capsici_newGene_1026	0.00703766	-0.950773	down	PHYCAscaffold_60	Promoter (1-2kb)	Phytophthora_capsici_newGene_1026	Hypo
Phyca11_547425	0.00644768	-0.947463	down	PHYCAscaffold_24	Promoter (2-3kb)	Phyca11_547425	Hyper
Phyca11_107466	0.000774823	-0.945731	down	PHYCAscaffold_13	Promoter (<=1kb)	Phyca11_107466	Hypo
Phyca11_558791	0.0082477	-0.934022	down	PHYCAscaffold_2	Promoter (<=1kb)	Phyca11_558791	Hypo
Phyca11_526544	0.0172669	-0.925836	down	PHYCAscaffold_10	Promoter (1-2kb)	Phyca11_526544	Hypo
Phytophthora_capsici_newGene_1985	0.00150852	-0.873116	down	PHYCAscaffold_15	Promoter (1-2kb)	Phytophthora_capsici_newGene_1985	Hyper
Phytophthora_capsici_newGene_2417	0.00159838	-0.86844	down	PHYCAscaffold_21	Promoter (<=1kb)	Phytophthora_capsici_newGene_2417	Hypo
Phytophthora_capsici_newGene_2382	0.0350545	-0.865707	down	PHYCAscaffold_20	Promoter (2-3kb)	Phytophthora_capsici_newGene_2382	Hypo
Phyca11_5088	0.00461725	-0.85675	down	PHYCAscaffold_4	Promoter (2-3kb)	Phyca11_5088	Hypo
Phyca11_504996	0.0264127	-0.833411	down	PHYCAscaffold_10	Promoter (<=1kb)	Phyca11_504996	Hypo
Phyca11_43331	0.0407505	-0.794618	down	PHYCAscaffold_2	Promoter (1-2kb)	Phyca11_43331	Hypo
Phyca11_572387	0.00534106	-0.790522	down	PHYCAscaffold_48	Promoter (1-2kb)	Phyca11_572387	Hypo
Phyca11_503383	0.018936	-0.758314	down	PHYCAscaffold_3	Promoter (1-2kb)	Phyca11_503383	Hypo
Phyca11_117612	0.00737807	-0.754511	down	PHYCAscaffold_33	Promoter (1-2kb)	Phyca11_117612	Hypo
Phyca11_530915	0.00846595	-0.736119	down	PHYCAscaffold_84	Promoter (2-3kb)	Phyca11_530915	Hyper
Phyca11_537341	0.00779342	-0.703486	down	PHYCAscaffold_84	Promoter (<=1kb)	Phyca11_537341	Hypo
Phyca11_576136	0.0100173	-0.696254	down	PHYCAscaffold_84	Promoter (<=1kb)	Phyca11_576136	Hypo
Phytophthora_capsici_newGene_1930	0.0295095	-0.692849	down	PHYCAscaffold_14	Promoter (1-2kb)	Phytophthora_capsici_newGene_1930	Hyper
Phytophthora_capsici_newGene_2118	0.0270928	-0.687032	down	PHYCAscaffold_17	Promoter (<=1kb)	Phytophthora_capsici_newGene_2118	Hyper
Phyca11_505958	0.0328562	-0.647846	down	PHYCAscaffold_17	Promoter (<=1kb)	Phyca11_505958	Hypo
Phyca11_41049	0.0454138	-0.624102	down	PHYCAscaffold_3	Promoter (1-2kb)	Phyca11_41049	Hyper
Phyca11_511010	0.0430969	-0.587571	down	PHYCAscaffold_72	Promoter (<=1kb)	Phyca11_511010	Hypo
Phyca11_6063	0.0497121	0.609015	up	PHYCAscaffold_9	Promoter (2-3kb)	Phyca11_6063	Hypo
Phyca11_503407	0.0228206	0.610719	up	PHYCAscaffold_3	Promoter (1-2kb)	Phyca11_503407	Hyper
Phyca11_506486	0.023706	0.621388	up	PHYCAscaffold_20	Exon (Phyca11_527499.1/Phyca11_527499, exon 2 of 3)	Phyca11_506486	Hyper
Phyca11_575238	0.0213505	0.6227	up	PHYCAscaffold_72	Promoter (<=1kb)	Phyca11_575238	Hyper
Phyca11_527211	0.023552	0.642518	up	PHYCAscaffold_17	Promoter (<=1kb)	Phyca11_527211	Hyper
Phyca11_528466	0.0157973	0.65634	up	PHYCAscaffold_30	Promoter (<=1kb)	Phyca11_528466	Hypo
Phyca11_99530	0.0491886	0.675857	up	PHYCAscaffold_4	Promoter (1-2kb)	Phyca11_99530	Hypo
Phyca11_113919	0.0327425	0.694337	up	PHYCAscaffold_25	Promoter (<=1kb)	Phyca11_113919	Hyper
Phyca11_5991	0.0111891	0.703238	up	PHYCAscaffold_9	Promoter (<=1kb)	Phyca11_5991	Hyper
Phytophthora_capsici_newGene_2047	0.0120587	0.708482	up	PHYCAscaffold_16	Promoter (1-2kb)	Phytophthora_capsici_newGene_2047	Hypo
Phyca11_552197	0.0104982	0.709373	up	PHYCAscaffold_46	Promoter (1-2kb)	Phyca11_552197	Hyper
Phyca11_502982	0.0103403	0.72864	up	PHYCAscaffold_2	Promoter (<=1kb)	Phyca11_502982	Hypo
Phyca11_526385	0.00630946	0.750168	up	PHYCAscaffold_9	Promoter (<=1kb)	Phyca11_526385	Hypo
Phyca11_505845	0.020452	0.752274	up	PHYCAscaffold_16	Promoter (<=1kb)	Phyca11_505845	Hyper
Phyca11_7075	0.00626707	0.756211	up	PHYCAscaffold_17	Promoter (<=1kb)	Phyca11_7075	Hyper
Phyca11_81508	0.0230057	0.779754	up	PHYCAscaffold_32	Promoter (<=1kb)	Phyca11_81508	Hyper
Phyca11_525498	0.00391397	0.784162	up	PHYCAscaffold_4	Distal Intergenic	Phyca11_525498	Hyper
Phyca11_15710	0.0218127	0.788075	up	PHYCAscaffold_15	Promoter (1-2kb)	Phyca11_15710	Hypo
Phyca11_537323	0.0413008	0.788187	up	PHYCAscaffold_84	Promoter (<=1kb)	Phyca11_537323	Hyper
Phyca11_504656	0.0387741	0.789532	up	PHYCAscaffold_9	Promoter (<=1kb)	Phyca11_504656	Hyper
Phyca11_535243	0.00698732	0.791866	up	PHYCAscaffold_33	Promoter (<=1kb)	Phyca11_535243	Hypo
Phyca11_504741	0.00815136	0.803875	up	PHYCAscaffold_9	Promoter (<=1kb)	Phyca11_504741	Hypo
Phyca11_505626	0.00202015	0.816168	up	PHYCAscaffold_14	Promoter (<=1kb)	Phyca11_505626	Hypo
Phyca11_553954	0.00391637	0.826843	up	PHYCAscaffold_58	Promoter (<=1kb)	Phyca11_553954	Hyper
Phyca11_554305	0.00235265	0.842141	up	PHYCAscaffold_60	Promoter (<=1kb)	Phyca11_554305	Hyper
Phyca11_506722	0.0100017	0.842242	up	PHYCAscaffold_21	Promoter (<=1kb)	Phyca11_506722	Hyper
Phyca11_530140	0.00572361	0.844762	up	PHYCAscaffold_55	Promoter (1-2kb)	Phyca11_530140	Hypo
Phyca11_77999	0.00174049	0.857657	up	PHYCAscaffold_21	Promoter (<=1kb)	Phyca11_77999	Hypo
Phyca11_574241	0.0017634	0.869547	up	PHYCAscaffold_60	Promoter (<=1kb)	Phyca11_574241	Hyper
Phyca11_510446	0.00516193	0.891161	up	PHYCAscaffold_60	Promoter (<=1kb)	Phyca11_510446	Hyper
Phyca11_530731	0.00152691	0.899758	up	PHYCAscaffold_76	Promoter (<=1kb)	Phyca11_530731	Hypo
Phyca11_530298	0.00239873	0.918699	up	PHYCAscaffold_60	Promoter (<=1kb)	Phyca11_530298	Hypo
Phyca11_99018	0.0464376	0.922072	up	PHYCAscaffold_3	Promoter (<=1kb)	Phyca11_99018	Hypo
Phyca11_4543	0.000717767	0.922647	up	PHYCAscaffold_2	Promoter (<=1kb)	Phyca11_4543	Hypo
Phyca11_525221	0.00213744	0.938077	up	PHYCAscaffold_2	Promoter (<=1kb)	Phyca11_525221	Hypo
Phyca11_539938	0.00795098	0.953867	up	PHYCAscaffold_4	Promoter (<=1kb)	Phyca11_539938	Hypo
Phyca11_572304	0.000446185	0.9848	up	PHYCAscaffold_47	Promoter (1-2kb)	Phyca11_572304	Hypo
Phyca11_575325	0.000568893	1.0096	up	PHYCAscaffold_72	Promoter (1-2kb)	Phyca11_575325	Hypo
Phyca11_537182	0.000326562	1.01021	up	PHYCAscaffold_77	Promoter (<=1kb)	Phyca11_537182	Hypo
Phyca11_527956	0.000382868	1.02607	up	PHYCAscaffold_24	Promoter (2-3kb)	Phyca11_527956	Hypo
Phyca11_503376	0.00828127	1.02823	up	PHYCAscaffold_3	Promoter (<=1kb)	Phyca11_503376	Hypo
Phyca11_111385	0.00683295	1.05463	up	PHYCAscaffold_20	Promoter (1-2kb)	Phyca11_111385	Hyper
Phyca11_42073	0.00360131	1.07512	up	PHYCAscaffold_51	Promoter (<=1kb)	Phyca11_42073	Hypo
Phyca11_509504	0.000147455	1.09051	up	PHYCAscaffold_46	Promoter (<=1kb)	Phyca11_509504	Hyper
Phytophthora_capsici_newGene_2820	0.0040094	1.096	up	PHYCAscaffold_10	Promoter (<=1kb)	Phytophthora_capsici_newGene_2820	Hypo
Phyca11_109198	0.00326916	1.09614	up	PHYCAscaffold_16	Promoter (2-3kb)	Phyca11_109198	Hyper
Phyca11_21187	0.0023245	1.09695	up	PHYCAscaffold_84	Exon (Phyca11_21187.1/Phyca11_21187, exon 10 of 12)	Phyca11_21187	Hyper
Phyca11_557105	0.0178567	1.11521	up	PHYCAscaffold_102	Promoter (2-3kb)	Phyca11_557105	Hypo
Phyca11_506280	0.00153815	1.11694	up	PHYCAscaffold_18	Promoter (<=1kb)	Phyca11_506280	Hyper
Phyca11_504660	0.00445476	1.13937	up	PHYCAscaffold_9	Promoter (<=1kb)	Phyca11_504660	Hyper
Phyca11_104797	4.51e-05	1.19	up	PHYCAscaffold_10	Promoter (<=1kb)	Phyca11_104797	Hypo
Phyca11_508221	0.000193675	1.23131	up	PHYCAscaffold_33	Promoter (<=1kb)	Phyca11_508221	Hypo
Phyca11_505013	1.14e-05	1.23544	up	PHYCAscaffold_10	Promoter (<=1kb)	Phyca11_505013	Hyper
Phyca11_508457	8.53e-06	1.23905	up	PHYCAscaffold_35	Promoter (<=1kb)	Phyca11_508457	Hyper
Phyca11_39313	0.00112916	1.25501	up	PHYCAscaffold_77	Promoter (<=1kb)	Phyca11_39313	Hyper
Phyca11_575626	0.000739182	1.26191	up	PHYCAscaffold_76	Promoter (<=1kb)	Phyca11_575626	Hypo
Phyca11_511005	1.05e-05	1.26626	up	PHYCAscaffold_72	Promoter (<=1kb)	Phyca11_511005	Hypo
Phyca11_544361	0.000937116	1.28443	up	PHYCAscaffold_14	Promoter (<=1kb)	Phyca11_544361	Hyper
Phyca11_545413	0.00117461	1.29227	up	PHYCAscaffold_17	Promoter (<=1kb)	Phyca11_545413	Hyper
Phyca11_554303	0.00380096	1.30897	up	PHYCAscaffold_60	Promoter (2-3kb)	Phyca11_554303	Hypo
Phyca11_539691	9.05e-05	1.31426	up	PHYCAscaffold_3	Promoter (1-2kb)	Phyca11_539691	Hypo
Phyca11_504388	9.78e-07	1.31652	up	PHYCAscaffold_7	Promoter (<=1kb)	Phyca11_504388	Hypo
Phyca11_555344	9.38e-06	1.32906	up	PHYCAscaffold_72	Promoter (<=1kb)	Phyca11_555344	Hypo
Phyca11_117355	2.34e-05	1.33109	up	PHYCAscaffold_33	Promoter (<=1kb)	Phyca11_117355	Hypo
Phyca11_502943	3.18e-06	1.33157	up	PHYCAscaffold_2	Promoter (1-2kb)	Phyca11_502943	Hypo
Phyca11_41396	0.00203162	1.34938	up	PHYCAscaffold_77	Promoter (1-2kb)	Phyca11_41396	Hypo
Phyca11_82981	0.00104554	1.38044	up	PHYCAscaffold_3	Promoter (1-2kb)	Phyca11_82981	Hypo
Phyca11_13429	3.45e-06	1.41882	up	PHYCAscaffold_3	Promoter (2-3kb)	Phyca11_13429	Hyper
Phyca11_556060	0.00117657	1.42638	up	PHYCAscaffold_82	Promoter (<=1kb)	Phyca11_556060	Hypo
Phyca11_111818	2.05e-06	1.45068	up	PHYCAscaffold_21	Promoter (<=1kb)	Phyca11_111818	Hyper
Phyca11_557906	0.000102616	1.49315	up	PHYCAscaffold_1	Promoter (<=1kb)	Phyca11_557906	Hypo
Phyca11_98295	0.000137791	1.54641	up	PHYCAscaffold_2	Promoter (<=1kb)	Phyca11_98295	Hyper
Phyca11_506922	2.98e-08	1.61087	up	PHYCAscaffold_23	Distal Intergenic	Phyca11_506922	Hypo
Phyca11_56185	4.24e-09	1.66039	up	PHYCAscaffold_9	Promoter (<=1kb)	Phyca11_56185	Hyper
Phyca11_539682	1.31e-09	1.70812	up	PHYCAscaffold_3	Promoter (1-2kb)	Phyca11_539682	Hyper
Phyca11_103296	1.3e-07	1.86517	up	PHYCAscaffold_7	Promoter (<=1kb)	Phyca11_103296	Hyper
Phyca11_535264	4.02e-14	2.09675	up	PHYCAscaffold_33	Promoter (<=1kb)	Phyca11_535264	Hypo
Phyca11_504657	1.45e-13	2.19973	up	PHYCAscaffold_9	Promoter (<=1kb)	Phyca11_504657	Hyper
Phyca11_509466	8.93e-09	2.27849	up	PHYCAscaffold_46	Promoter (<=1kb)	Phyca11_509466	Hyper
Phyca11_548752	6.08e-16	2.63795	up	PHYCAscaffold_30	Promoter (<=1kb)	Phyca11_548752	Hypo
Phyca11_105945	2.84e-09	2.69642	up	PHYCAscaffold_11	Promoter (<=1kb)	Phyca11_105945	Hyper
Phyca11_84663	3.7e-11	2.85588	up	PHYCAscaffold_11	Promoter (<=1kb)	Phyca11_84663	Hypo
Phyca11_21549	3.25e-25	3.32528	up	PHYCAscaffold_100	Promoter (<=1kb)	Phyca11_21549	Hypo
Phyca11_96580	1.36e-22	3.88417	up	PHYCAscaffold_1	Promoter (<=1kb)	Phyca11_96580	Hypo
Phyca11_129425	2.7e-20	4.21501	up	PHYCAscaffold_84	Promoter (<=1kb)	Phyca11_129425	Hypo
Phyca11_13754	1.07e-07	4.95753	up	PHYCAscaffold_4	Promoter (<=1kb)	Phyca11_13754	Hypo
Phyca11_68342	1.45e-50	5.76027	up	PHYCAscaffold_25	Promoter (<=1kb)	Phyca11_68342	Hyper
Phyca11_108447	1.5e-32	6.6734	up	PHYCAscaffold_15	Promoter (<=1kb)	Phyca11_108447	Hyper
Phyca11_109104	1.09e-38	7.38528	up	PHYCAscaffold_16	Promoter (1-2kb)	Phyca11_109104	Hyper
Phytophthora_capsici_newGene_1195	4.91e-32	8.22479	up	PHYCAscaffold_11	Promoter (1-2kb)	Phytophthora_capsici_newGene_1195	Hyper
Phyca11_132038	1.2e-20	9.13435	up	PHYCAscaffold_128	Distal Intergenic	Phyca11_132038	Hypo
Phyca11_71085	7.5e-24	9.28576	up	PHYCAscaffold_11	Promoter (<=1kb)	Phyca11_71085	Hyper
Phyca11_507187	1.23e-77	10.9538	up	PHYCAscaffold_25	Promoter (<=1kb)	Phyca11_507187	Hyper
Phyca11_128339	4.34e-40	12.3753	up	PHYCAscaffold_75	Promoter (2-3kb)	Phyca11_128339	Hyper
Phyca11_99410	1.24e-53	13.0797	up	PHYCAscaffold_3	Distal Intergenic	Phyca11_99410	Hyper
Phyca11_98299	8.48e-65	13.538	up	PHYCAscaffold_2	Promoter (<=1kb)	Phyca11_98299	Hypo
Phyca11_15709	5.09e-70	14.7779	up	PHYCAscaffold_15	Promoter (1-2kb)	Phyca11_15709	Hyper
Phyca11_113836	1.5e-117	15.6572	up	PHYCAscaffold_25	Promoter (<=1kb)	Phyca11_113836	Hyper
gold: Differentially expressed genes (DEGs) identified by RNA-seq.
green: Differential methylation loci (DMLs) identified by ONT-seq.
