# Supplementary material for: N6-methyloxyadenine-mediated detoxification and ferroptosis confer a trade-off between multi-fungicide resistance and fitness
Source: mBio. 2024 Jan 31;15(3):e03177-23. doi: 10.1128/mbio.03177-23 (PMC10936191; doi:10.1128/mbio.03177-23)
Supplement: Supplemental material — Tables S1 to S3; captions for Files S1 and S2; Figures S1 to S14. [file mbio.03177-23-s0003.xlsx]

## Sheet: Sheet1
bzip transcription factor	protein sequence	Mitochondrial targeting signal (MTS) score
ATFS1	MSLRGRPANNGGAANPRMSNSLHRCMIALCSNQAVAEGVCSMHLSRNGRVSGSQGQVMDSRSIGMRGPPPSSAGMDDPMADERYYRASSHAAMQPRAGPSTKKHKPSPAEPVNRYVMDNNSSGGGLTRESLNQMVNQMQYSKNTSMSAYENDPYVAAQASGSTNGSNRSESDGSVDETNLRRERNRIAARKSRQRKLDRISNLEDEKMRLEQHRDMLVQEIRSLEKKDSGVAANVVLTITDKEYQQLQNKRLQIIKHVEEAYNSGDILSTVKYFRDDSIVSGPQNSSVHLRGKDALVLDYLCTTYLFGDVRLHHAKVDCGGPRSQHFRVHWALSGTVKSAGVSMNKEFLELIESVKGRRVTIEGVSNFSFSGDKIVYVHRTADQAKFLSALVNLSKR*	0.6054
ATFS2	MSMGLHSAREELGLPNPAGSHGMSLSTSTGYLNGDVGQQIGGLPKPISLSPRTFGMEDLRDFCGPVGTFKTGLTPRVFSTGLTPRSGFTPRFTTGFTPRINVTGLSQAPNVPPTENPGGYMSRPGGYSPRSAADATNNKISPSGFTPKDVSGAKVPMRFPGAFSSNSPPKMPMGDQFKQEQHAPPQSHIQQMQQIHQQTQQMNHGVHHPGQIHHPGMQNMNMPMYDYMNRPALQQPADPRLSVTPNSDRVSDQEDLDERRRMKNRERVRKCRKRKQDRLNFLEDRTAELEKENGMLKAKVARKDSGLKDEPLTEAQLNDLRKKQNTTLSTYSRAYNEADGSAFEASARGIWADNAEILYGTSGARVAGLSDIVASKKSSASVFAKYEIKNYTVQWKTNS…	0.017
ATFS3	SQGGNTQSGEGDLPSSLPSYIPPSSQGVSAGLPFGYNLLNQSGPKTDADAAQRQWKSSGQQNQFMYNARPAGAEASKGSVSNAAQPSPSEGMRGMSFQEGSASAGFQMMTDGKAGAPTAAGMPVALRLGRQDASPASQISAAQFSAGTGGLSMDTALLARVSGTDPSLMGTEEIKQIMRTPDLLSIYQKLQEEDDRRQRRLERNRASARVRREKKKGMVETYEGEVSKLESSLNMLKNHEFGTGNAEELATALEYSSGEHLRHALMSKEAKMELMARILGQHSRNTDAIRRANAENQALIAVATDNSELFRSLRAQLGLTPEQCQHLARLAIPASDEARKLDAIRKCFSALRAHDWLYVPGIETILHQSRNTMTPHQFQKFLSWSVENRSSIDRLQFVP…	0.0112
ATFS4	MDLTAEDDDLLSYFLSADVAAEQPPQTRPAAGVPVAETFTLGQTVPLAPERTFGSELTPTTTPSASSPSAPSFQQSQSSFTESSMMRPSTNDDDSSSNAGGLDTDEKRQRRLARNRESARQSRRRKKQYLELLEEKVSQLTESIDTTRATHLERADEALNQVRSDILKSLAEDRKNGGSEETVQEKIRQGIMLIQERFGPNSVERLAVKDYNFRQLDNLLLPPYCRFLLWLSIQDESFFDEANGMGSKNAGDVPEKKKAPVMVKKDTLWSTLTSDLALTYEQDEKLKSLYKSGDSRSSKSERRRVAMAVSLEQRSEAVQRQTEMLHSILTPEQSLTYLRWVDANQDRLPNFVDKTLSVPNTGASDAVRAILNKDDRDLTVEDVTALLGEL*	0.0426
ATFS5	MTRPEDDLLLDDFLFQETDAFALPLLDFDPDGALLTPSELAMSQTHLQQTQLLPFPSMDS DIDHNSSSSSSQQPSSPVSTDGGNTDAEVSTPPPPFTQQQQSVACASEMDAASSPAARVP LLSSCMTVHSPVPSDQKLLASRTSNSHRATTTAAATATRPTQLSKMLPTPAPTVFSGALP YAMPVAYFPPVLNANQKRPLPQVLPGATSPSSSVVTSDASASPAAASIDNDPNAKKSKRE IRQMKNRESANKSRLRRKAQLSTLTTEVMELKKKEQELQTIIAGLRAENKSLLDQNTFLR SLVTSFKQEPSSSPSGHQMAAAFATLPPPLWQSHSEGDWSWKCPMALKPKHLGVRRQTQL LSTSDEKKQTGNGQDVRPREKLRVKNSTRNADL*	0.143
ATFS6	MSLEYGMPIVLPPIGPLFASSGSPTAQLLAYESEEQREQYEEDMARYFGVPLPSFIRRRR EEEAANLRTPTSVQPSSFPTAGFPPNTSPVKKDGAKTKNTLPLLQLDSPTQTDTNETEHS SPSGEEEKLRVSRERNRLHAQRTRIRKRELLESLKERIEALQDEYELLKQAYDFHATAVC LMRLGNVMDVPCVQKLEQVGVNSTEDRDEDGQLCESVKPTPHESDGEDHEEAQEHEKGCA CFGKENTSESCTCVNAQLNTNGKRPYSSTATNSNMLVCSKEERERVRRERNRLHARRARL RKKLVLEKSQQAVHDLRERNDRLRSRLSVLVSSIYGSEACLDDPDATS*	0.0059
ATFS7	MLDMYPDEMDTSTASGNRRREYGQPPPMARQRIHQQIPRRLHEDEMLVATRRPFNDPDLP RDRRGGESRAVYEELVPTPTNTGLSQNSDNRNMPSSGGADGADVLAEHSSSRQRMSHPVD HQQKTKRARPDEASPADSAPIRAKGKAGRKTAAVATSSDEKEAEELPKRRCGRKSMNYSS EQKRERNRAAVKKCRQRQALKLEYLQHKAESLAAENQALSEMLVKNAELDEEQRTLPKDF VLDADSIWDLNSVLAVSMPSRCYYGIESIKDFWRTSLRMRNKGKIRSFWAWLFRLPPGDR FSEFEIQPFSATSNLYFISWTTKSTPPLSGSMVIMFGNGHRVTLHVECFGWLIWRYLLTN EPFPEPALE*	0.1352
ATFS8	MTSNPASIALLPLVQAVDAESQTPRHKQATTRSMSKAPKAKKVALHYQPYQALGAQSSEG DEPSMDLGMSDLPMHLDPVLSGLSSNMSRNLWDDWNENDANFGMKFDMFTDEVSTASTAS STASPNPSMHVSSLSSTGFEQQQNASPNTMHTHGPAMSTMEEQQKPRANVQRSLSEDIVN MLDETNEASSNSSNWMNNFGGGTQTSATTNAPASGKPSNPFAHRFVSIARKPEEPEVSSI LKSLMDEEAKKKEKKLERNRDSARESRKKQQTFFSYLASI*	0.0264
ATFS9	MTSNPASIALLPLVQAVDAESQTPRHKQATTRSMSKAPKAKKVALHYQPYQALGAQSSEG DEPSMDLGMSDLPMHLDPVLSGLSSNMSRNLWDDWNENDANFGMKFDMFTDEVSTASTAS STASPNPSMHVSSLSSTGFEQQQNASPNTMHTHGPAMSTMEEQQKPRANVQRSLSEDIVN MLDETNEASSNSSNWMNNFGGGTQTSATTNAPASGKPSNPFAHRFVSIARKPEEPEVSSI LKSLMDEEAKKKEKKLERNRDSARESRKKQQTFFSYLASI*	0.4559
ATFS10	MVRVRRIRTREEIEADISENERVNGVPEGPEDNASKKRRLSRLSSRKCKLNKELRALLSR ETEQGTIEADGVVSVQHTNLSDAERQRLHLERMNNVSVGDDSTVTSGVPTVPVGLVAAPT MNASSAAAVRMRDAERARARRANMSSSQRERTRKRDAERKRLHRAQRRAEEVEADRERNR IAHQAQRSLRTQQTNEERDVERIVDRVHRANARETQTDEERRVQREIDRERHANTRENQS DEVREAQRERDRERHEVRRALQTEEEREEERERVRERRRTTRHRDALANHEDFRPSMVTG PDVNEETRRHRLPPTTVCAHCNAWKWPGESKVGCCLEGKVKLPPLAPAPAKLLQLYGDPE FRKHIRAYNQAFAFTSIGASSPSTGRFQQVNQD…	0.0877
ATFS11	MSYRRGGDRDRYDGSSFSKYGGDRSRDRPRERDGYRRDGGRDRSRDRGRSDRDTSYRSEP RNSNNSSSTAGREREDEATAEQDDGQPKASGAWDPAKEALADPTWARIYISNLPTDVTSD ELQEMFGAIGIVAREKQKRGYKDQWPFKIKIYADTDGKPKGDAVLTYEDSNAARTAPEFF NGADMRGKTIKVELAGKPEPPVGGWHGGGGGGGGRRGGGGGYGRYGGRGGDRDFRNRPDH RSRPY*	0.0446
ATFS12	MAPADVLVASPVNGMVGLEMCSATPPDTCKSPHTPRLLQRAGMLALEKIVGDGTDVSTTQ QDAAAETLATPPLNAAKRKRQSPTTSGKR*MQLLATAQWMEYSPSEVY*LQQGH*TVKAP RPVRMNRRTRNHHSQCPRRTR*RPPHRRLNALLSRTESASDVK*TSSRQRSRGSMKRRPR PLVAWSLRPFATRKTTGTEIGDKLRKCA*GSACHSHKVHVNIWRIATRW*SICLIRKKML NHHRACWRCMTATTARMRPSTRAVVSKIC*AKTQL*LRSVNARSSQS*LTTTWRKSERCW LMSLRRWTRRSCSVPSF*TSVTARRCCLVYWWAVSCSLRIWVTRAVCWLRWTKAVRKVMR TKMKKRSLVPYASPWITNQT*RRRPNASKKREE…	0.0137
ATFS13	MPPSVQPLSISLDFFDMDDMKMEHRTPPSSASSSSSDASKTSPTQKIKKRNSAKVVSTKR LSNEEKQAKNRLFVKRCYYKKREALKNLREEVAQLENEFESVLQRWQQHNEHSAEAFRDG RRRISPHDLYAELTIVRSSLVEEQQRLNLRLADRHLFRQRLQQLYEPTR*	0.0132
ATFS14	MEEVVRVKQANAHQLELKRQAVLPYEKKLEMQEAARRAELDEILAKQSQKVKLALLNVRT AEEKEREDEQRALMVQAAVRARETELLEQKERKKRDAARVQVQALMLQKEEKKSRRLLLE QEEAAFASKFKAEFQAWHREQGEAKERLHQRNRDHQNLVRQQMKEDAMRRAEEDKYGMNQ LEAELNAKLLLKAGISSPPLDIPRR*	0.1332
ATFS15	MARNPSADQREAHRVKNRECMRKIRLRQRLEVEELQRNVQQLEQQYAELSGSATADTTCR LITDSGLDYTEAVATAKQLGAEKLMLQTQLKHKAAWRRQLQRILDFEASGVSSTPQVPGT LNVPVSVLDEVQAHEELGFQPLDEWALTQAILENKREGHRVETRLLQPSICDALDDIRTH RMQAFGWDVVQRVEDSVMEFVFTKKFGGLNVLEIMRKTWNTSIQLDEFKKIKAETQRLQM LQQVNQNALVFVRDVGSPSEISLFRSVFARFFIESTAEDVGTGYIIGTQSVSTHYPRRPS ELEVSGKLAWAQLSLSIEALDVVDQSTGETYQRIRWVGRTDYCSEEHAQRDAADMLQSLL RWEMLLVAPVLTLASFSID*	0.0788
Canonical MTS	MFSRVGRLTTFGAQAVSNCPFRRDNIYQQPLKVTAPINDQLTSFAHSFSDSVRHRTTSFGNDPFLGVPMDDE	0.8602
Note: a canonical MTS from mammal species is used as a control to analysis MTS in Phytophthora capsici.
